# Supplementary material for: Photoactivated chromophore-corneal cross-linking accelerates corneal healing in fungal keratitis: an updated meta-analysis
Source: Syst Rev. 2023 Nov 11;12:208. doi: 10.1186/s13643-023-02380-5 (PMC10638714; doi:10.1186/s13643-023-02380-5)
Supplement: Supplementary file 3 — Additional file 3: Supplementary material 3. Data extraction. [file 13643_2023_2380_MOESM3_ESM.xlsx]

## Sheet: Sheet1
Fungal keratitis
PMID	Trial	n (T/C)	primary outcome	secondary outcomes				adverse events: worsening infectious keratitis and/or corneal melt requiring tectonic or therapeutic keratoplasty or evisceration at final follow-up (one to six months)
			the duration of corneal healing performed	the size of corneal epithelial defect at one-week	the size of corneal infiltrate at one-week	the depth of corneal infiltrate at final follow-up	visual acuity (mean Logarithm of the Minimum Angle of Resolution) at final follow-up
25841317	Uddaraju et al., 2015	6/7	Not reported.	Not reported.	Not reported.	Not reported.	HM (6/60-LP) / 2/60 (6/12-HM) (ns)	5 / 4	NCT02328053
31041523	Wei et al., 2019	21/20	1.30 ± 0.93 / 2.21 ± 1.35 (*)	Not reported.	7 days: 10.79 ± 1.55 / 8.38 ± 1.34 (ns)	16.29 ± 1.99 / 15.18 ± 1.52 (ns)	1 month: 1.13 ± 0.31 / 1.52 ± 0.36 (ns)	3 / 6
31619359	Prajna et al., 2020	55/56	Not reported.	Not reported.	No specific data, just report "ns"	Not reported.	3 months: 1.00 (0.30, 1.80), 0.80 (0.50, 1.24) / 0.42 (0.10, 0.72), 0.48 (0.20, 1.70) (*)	13 / 17	CLAIR
32644867	Jeyalatha et al., 2020	9/11	1.30 ± 0.80 / 3.00 ± 2.10 (*)	Not reported.	1 month: 9.50 ± 7.40 / 10.60 ± 6.00 (ns)	Not reported.	1 month: 0.10 ± 0.10 / 1.10 ± 1.00 (ns)	0 / 5
26949133	Kasetsuwan et al., 2016	8/10	Not reported.	7 days: 23.7 (9.8-31.8) / 34.4 (6.6-47.1) (ns) 30 days: 1.42 (0-13.6) / 3.8 (0.7-22.8) (ns)	7 days: 30.2 (19.9-64.8) / 40.5 (12.5-59.7) (ns) 1 month: 9.1 (0.-27.4) / 12.6 (4.4-23.9) (ns)	Not reported.	1month/final: 1.48 ± 0.64 / 1.20 ± 0.67 overall (ns)	3 / 4 overall	NCT01831206
Bacterial keratitis
PMID	Trial	n (T/C)	primary outcome	secondary outcomes				adverse events: worsening infectious keratitis and/or corneal melt requiring tectonic or therapeutic keratoplasty or evisceration at final follow-up (one to six months)
			the duration of corneal healing performed	the size of corneal epithelial defect at one-week	the size of corneal infiltrate at one-week	the depth of corneal infiltrate at final follow-up	visual acuity (mean Logarithm of the Minimum Angle of Resolution) at final follow-up
25170507	Bamdad et al., 2015	16/16	17.2 ± 4.1 / 24.7 ± 5.5 (*)	7 days:7.94 ± 4.47 / 14.94 ± 6.05 (*) 14 days:1.25 ± 1.77 / 8.31 ± 6.75 (*)	7 days: 9.31 ± 3.84 / 14.88 ± 1.11 (*) 14 days: 3.63 ± 2.83 / 9.63 ± 1.21 (*)	Not reported.	Not reported.	1 / 2
33079921	Prajna et al., 2021	17/19	Not reported.	Not reported.	3 months: 3.74 (2.91–5.24) / 3.58 (3.00–4.47) (ns)	Not reported.	1.32 (0.43–1.75) / 0.82 (0.62–1.40) (ns)	1 / 4	CLAIR
26949133	Kasetsuwan et al., 2016	7/5	Not reported.	7 days: 31.3 (14.1-44.23) / 12.4 (7.23-16.87) (ns) 30 days: 0 (0-2.9) / 7.7 (0-9.9) (ns)	7 days: 18.1 (13.6-44.6) / 21.7 (8.1-25.4) (ns) 30 days: 0.8 (0.3-19.1) / 8.6 (0-14.9) (ns)	Not reported.	1month/final: 1.48 ± 0.64 / 1.20 ± 0.67 overall (ns)	3 / 4 overall	NCT01831206
