# Supplementary material for: Photoactivated chromophore-corneal cross-linking accelerates corneal healing in fungal keratitis: an updated meta-analysis
Source: Syst Rev. 2023 Nov 11;12:208. doi: 10.1186/s13643-023-02380-5 (PMC10638714; doi:10.1186/s13643-023-02380-5)
Supplement: Supplementary file 6 — Additional file 6: Supplementary material 6. PACK-CXL for infectious keratitis. [file 13643_2023_2380_MOESM6_ESM.rm5]

<?xml version="1.0" encoding="ISO-8859-1" standalone="no"?>
<COCHRANE_REVIEW DESCRIPTION="" DOI="" GROUP_ID="" ID="933723100716370210" MERGED_FROM="" MODIFIED="2023-10-08 13:15:28 +0800" MODIFIED_BY="[Empty name]" REVIEW_NO="" REVMAN_SUB_VERSION="5.3.5 " REVMAN_VERSION="5" SPLIT_FROM="" STAGE="R" STATUS="A" TYPE="INTERVENTION" VERSION_NO="0.0">
<COVER_SHEET MODIFIED="2023-10-07 16:37:02 +0800" MODIFIED_BY="[Empty name]">
<TITLE MODIFIED="2023-10-07 16:37:02 +0800" MODIFIED_BY="[Empty name]">PACK-CXL for infectious keratitis</TITLE>
<CONTACT>
<PERSON ID="????" ROLE="UNKNOWN">
<PREFIX/>
<FIRST_NAME/>
<MIDDLE_INITIALS/>
<LAST_NAME/>
<SUFFIX/>
<POSITION/>
<EMAIL_1/>
<EMAIL_2/>
<URL/>
<MOBILE_PHONE/>
<ADDRESS>
<DEPARTMENT/>
<ORGANISATION/>
<ADDRESS_1/>
<ADDRESS_2/>
<CITY/>
<ZIP/>
<REGION/>
<COUNTRY CODE="NONE">Other</COUNTRY>
<PHONE_1/>
<PHONE_2/>
<FAX_1/>
<FAX_2/>
</ADDRESS>
<FOOTNOTE/>
</PERSON>
</CONTACT>
<CREATORS>
<PERSON ID="????" ROLE="AUTHOR">
<PREFIX/>
<FIRST_NAME/>
<MIDDLE_INITIALS/>
<LAST_NAME/>
<SUFFIX/>
<POSITION/>
<EMAIL_1/>
<EMAIL_2/>
<URL/>
<MOBILE_PHONE/>
<ADDRESS>
<DEPARTMENT/>
<ORGANISATION/>
<ADDRESS_1/>
<ADDRESS_2/>
<CITY/>
<ZIP/>
<REGION/>
<COUNTRY CODE="NONE">Other</COUNTRY>
<PHONE_1/>
<PHONE_2/>
<FAX_1/>
<FAX_2/>
</ADDRESS>
<FOOTNOTE/>
</PERSON>
</CREATORS>
<DATES>
<UP_TO_DATE>
<DATE DAY="" MONTH="" YEAR=""/>
</UP_TO_DATE>
<LAST_SEARCH>
<DATE DAY="" MONTH="" YEAR=""/>
</LAST_SEARCH>
<NEXT_STAGE>
<DATE DAY="" MONTH="" YEAR=""/>
</NEXT_STAGE>
<PROTOCOL_PUBLISHED ISSUE="" YEAR=""/>
<REVIEW_PUBLISHED ISSUE="" YEAR=""/>
<LAST_CITATION_ISSUE ISSUE="" YEAR=""/>
</DATES>
<WHATS_NEW/>
<HISTORY/>
<SOURCES_OF_SUPPORT>
<INTERNAL_SOURCES/>
<EXTERNAL_SOURCES/>
</SOURCES_OF_SUPPORT>
<MESH_TERMS VERIFIED="NO"/>
<KEYWORDS/>
</COVER_SHEET>
<MAIN_TEXT>
<SUMMARY>
<TITLE>[Summary title]</TITLE>
<SUMMARY_BODY>
<P>[Summary text]</P>
</SUMMARY_BODY>
</SUMMARY>
<ABSTRACT>
<ABS_BACKGROUND/>
<ABS_OBJECTIVES/>
<ABS_SEARCH_STRATEGY/>
<ABS_SELECTION_CRITERIA/>
<ABS_DATA_COLLECTION/>
<ABS_RESULTS/>
<ABS_CONCLUSIONS/>
</ABSTRACT>
<BODY>
<BACKGROUND>
<CONDITION/>
<INTERVENTION/>
<THEORY/>
<IMPORTANCE/>
</BACKGROUND>
<OBJECTIVES/>
<METHODS>
<SELECTION_CRITERIA>
<CRIT_STUDIES/>
<CRIT_PARTICIPANTS/>
<CRIT_INTERVENTIONS/>
<CRIT_OUTCOMES>
<CRIT_OUTCOMES_PRIMARY/>
<CRIT_OUTCOMES_SECONDARY/>
</CRIT_OUTCOMES>
</SELECTION_CRITERIA>
<SEARCH_METHODS>
<ELECTRONIC_SEARCHES/>
<OTHER_SEARCHES/>
</SEARCH_METHODS>
<DATA_COLLECTION>
<STUDY_SELECTION/>
<DATA_EXTRACTION/>
<QUALITY_ASSESSMENT/>
<EFFECT_MEASURES/>
<UNIT_OF_ANALYSIS/>
<MISSING_DATA/>
<HETEROGENEITY_ASSESSMENT/>
<BIAS_ASSESSMENT/>
<DATA_SYNTHESIS/>
<SUBGROUP_ANALYSIS/>
<SENSITIVITY_ANALYSIS/>
</DATA_COLLECTION>
</METHODS>
<RESULTS>
<STUDY_DESCRIPTION>
<SEARCH_RESULTS/>
<INCLUDED_STUDIES_DESCR/>
<EXCLUDED_STUDIES_DESCR/>
</STUDY_DESCRIPTION>
<STUDY_QUALITY>
<ALLOCATION/>
<BLINDING/>
<EXCLUSIONS/>
<SELECTIVE_REPORTING/>
<OTHER_BIAS_SOURCES/>
</STUDY_QUALITY>
<INTERVENTION_EFFECTS/>
</RESULTS>
<DISCUSSION>
<SUMMARY_OF_RESULTS/>
<APPLICABILITY_OF_FINDINGS/>
<QUALITY_OF_EVIDENCE/>
<POTENTIAL_BIASES/>
<AGREEMENT/>
</DISCUSSION>
<CONCLUSIONS>
<IMPLICATIONS_PRACTICE/>
<IMPLICATIONS_RESEARCH/>
</CONCLUSIONS>
</BODY>
<ACKNOWLEDGEMENTS/>
<CONFLICT_OF_INTEREST/>
<CONTRIBUTIONS/>
<PRO_REV_DIFF/>
<PUBLIC_NOTES/>
</MAIN_TEXT>
<STUDIES_AND_REFERENCES MODIFIED="2023-10-07 16:56:34 +0800" MODIFIED_BY="[Empty name]">
<STUDIES MODIFIED="2023-10-07 16:56:34 +0800" MODIFIED_BY="[Empty name]">
<INCLUDED_STUDIES MODIFIED="2023-10-07 16:56:34 +0800" MODIFIED_BY="[Empty name]">
<STUDY DATA_SOURCE="PUB" ID="STD-Bamdad-2015" MODIFIED="2023-10-07 16:54:29 +0800" MODIFIED_BY="[Empty name]" NAME="Bamdad 2015" YEAR="2015">
<REFERENCE PRIMARY="NO" TYPE="JOURNAL_ARTICLE">
<IDENTIFIERS/>
</REFERENCE>
<IDENTIFIERS/>
</STUDY>
<STUDY DATA_SOURCE="PUB" ID="STD-Jeyalatha-2020" MODIFIED="2023-10-07 16:56:21 +0800" MODIFIED_BY="[Empty name]" NAME="Jeyalatha 2020" YEAR="2020">
<REFERENCE PRIMARY="NO" TYPE="JOURNAL_ARTICLE">
<IDENTIFIERS/>
</REFERENCE>
<IDENTIFIERS/>
</STUDY>
<STUDY DATA_SOURCE="PUB" ID="STD-Kasetsuwan-2016" MODIFIED="2023-10-07 16:55:30 +0800" MODIFIED_BY="[Empty name]" NAME="Kasetsuwan 2016" YEAR="2016">
<REFERENCE PRIMARY="NO" TYPE="JOURNAL_ARTICLE">
<IDENTIFIERS/>
</REFERENCE>
<IDENTIFIERS/>
</STUDY>
<STUDY DATA_SOURCE="PUB" ID="STD-Prajna-2020" MODIFIED="2023-10-07 16:56:09 +0800" MODIFIED_BY="[Empty name]" NAME="Prajna 2020" YEAR="2020">
<REFERENCE PRIMARY="NO" TYPE="JOURNAL_ARTICLE">
<IDENTIFIERS/>
</REFERENCE>
<IDENTIFIERS/>
</STUDY>
<STUDY DATA_SOURCE="PUB" ID="STD-Prajna-2021" MODIFIED="2023-10-07 16:56:34 +0800" MODIFIED_BY="[Empty name]" NAME="Prajna 2021" YEAR="2021">
<REFERENCE PRIMARY="NO" TYPE="JOURNAL_ARTICLE">
<IDENTIFIERS/>
</REFERENCE>
<IDENTIFIERS/>
</STUDY>
<STUDY DATA_SOURCE="PUB" ID="STD-Uddaraju-2015" MODIFIED="2023-10-07 16:55:02 +0800" MODIFIED_BY="[Empty name]" NAME="Uddaraju 2015" YEAR="2015">
<REFERENCE PRIMARY="NO" TYPE="JOURNAL_ARTICLE">
<IDENTIFIERS/>
</REFERENCE>
<IDENTIFIERS/>
</STUDY>
<STUDY DATA_SOURCE="PUB" ID="STD-Wei-2019" MODIFIED="2023-10-07 16:55:51 +0800" MODIFIED_BY="[Empty name]" NAME="Wei 2019" YEAR="2019">
<REFERENCE PRIMARY="NO" TYPE="JOURNAL_ARTICLE">
<IDENTIFIERS/>
</REFERENCE>
<IDENTIFIERS/>
</STUDY>
</INCLUDED_STUDIES>
<EXCLUDED_STUDIES/>
<AWAITING_STUDIES/>
<ONGOING_STUDIES/>
</STUDIES>
<OTHER_REFERENCES>
<ADDITIONAL_REFERENCES/>
<OTHER_VERSIONS_REFERENCES/>
<PENDING_REFERENCES/>
</OTHER_REFERENCES>
</STUDIES_AND_REFERENCES>
<CHARACTERISTICS_OF_STUDIES MODIFIED="2023-10-07 17:04:32 +0800" MODIFIED_BY="[Empty name]">
<CHARACTERISTICS_OF_INCLUDED_STUDIES MODIFIED="2023-10-07 17:04:32 +0800" MODIFIED_BY="[Empty name]" SORT_BY="STUDY" USER_DEF_1_ENABLED="NO" USER_DEF_2_ENABLED="NO" USER_DEF_3_ENABLED="NO">
<INCLUDED_CHAR STUDY_ID="STD-Bamdad-2015">
<CHAR_METHODS/>
<CHAR_PARTICIPANTS/>
<CHAR_INTERVENTIONS/>
<CHAR_OUTCOMES/>
<CHAR_NOTES/>
</INCLUDED_CHAR>
<INCLUDED_CHAR STUDY_ID="STD-Jeyalatha-2020">
<CHAR_METHODS/>
<CHAR_PARTICIPANTS/>
<CHAR_INTERVENTIONS/>
<CHAR_OUTCOMES/>
<CHAR_NOTES/>
</INCLUDED_CHAR>
<INCLUDED_CHAR STUDY_ID="STD-Kasetsuwan-2016">
<CHAR_METHODS/>
<CHAR_PARTICIPANTS/>
<CHAR_INTERVENTIONS/>
<CHAR_OUTCOMES/>
<CHAR_NOTES/>
</INCLUDED_CHAR>
<INCLUDED_CHAR STUDY_ID="STD-Prajna-2020">
<CHAR_METHODS/>
<CHAR_PARTICIPANTS/>
<CHAR_INTERVENTIONS/>
<CHAR_OUTCOMES/>
<CHAR_NOTES/>
</INCLUDED_CHAR>
<INCLUDED_CHAR STUDY_ID="STD-Prajna-2021">
<CHAR_METHODS/>
<CHAR_PARTICIPANTS/>
<CHAR_INTERVENTIONS/>
<CHAR_OUTCOMES/>
<CHAR_NOTES/>
</INCLUDED_CHAR>
<INCLUDED_CHAR STUDY_ID="STD-Uddaraju-2015">
<CHAR_METHODS/>
<CHAR_PARTICIPANTS/>
<CHAR_INTERVENTIONS/>
<CHAR_OUTCOMES/>
<CHAR_NOTES/>
</INCLUDED_CHAR>
<INCLUDED_CHAR STUDY_ID="STD-Wei-2019">
<CHAR_METHODS/>
<CHAR_PARTICIPANTS/>
<CHAR_INTERVENTIONS/>
<CHAR_OUTCOMES/>
<CHAR_NOTES/>
</INCLUDED_CHAR>
<FOOTNOTES/>
</CHARACTERISTICS_OF_INCLUDED_STUDIES>
<CHARACTERISTICS_OF_EXCLUDED_STUDIES SORT_BY="STUDY">
<FOOTNOTES/>
</CHARACTERISTICS_OF_EXCLUDED_STUDIES>
<CHARACTERISTICS_OF_AWAITING_STUDIES SORT_BY="STUDY" USER_DEF_1_ENABLED="NO" USER_DEF_2_ENABLED="NO" USER_DEF_3_ENABLED="NO">
<FOOTNOTES/>
</CHARACTERISTICS_OF_AWAITING_STUDIES>
<CHARACTERISTICS_OF_ONGOING_STUDIES SORT_BY="STUDY" USER_DEF_1_ENABLED="NO" USER_DEF_2_ENABLED="NO" USER_DEF_3_ENABLED="NO">
<FOOTNOTES/>
</CHARACTERISTICS_OF_ONGOING_STUDIES>
</CHARACTERISTICS_OF_STUDIES>
<QUALITY_ITEMS MODIFIED="2023-10-07 17:04:32 +0800" MODIFIED_BY="[Empty name]">
<QUALITY_ITEM CORE_ITEM="YES" ID="QIT-01" LEVEL="STUDY" MODIFIED="2023-10-07 17:04:22 +0800" MODIFIED_BY="[Empty name]" NO="1">
<NAME>Random sequence generation (selection bias)</NAME>
<DESCRIPTION>
<P>Selection bias (biased allocation to interventions) due to inadequate generation of a randomised sequence</P>
</DESCRIPTION>
<QUALITY_ITEM_DATA>
<QUALITY_ITEM_DATA_ENTRY MODIFIED="2023-10-07 16:58:00 +0800" MODIFIED_BY="[Empty name]" RESULT="YES" STUDY_ID="STD-Bamdad-2015">
<DESCRIPTION/>
</QUALITY_ITEM_DATA_ENTRY>
<QUALITY_ITEM_DATA_ENTRY MODIFIED="2023-10-07 17:00:57 +0800" MODIFIED_BY="[Empty name]" RESULT="UNKNOWN" STUDY_ID="STD-Jeyalatha-2020">
<DESCRIPTION>
<P>a</P>
</DESCRIPTION>
</QUALITY_ITEM_DATA_ENTRY>
<QUALITY_ITEM_DATA_ENTRY MODIFIED="2023-10-07 17:01:05 +0800" MODIFIED_BY="[Empty name]" RESULT="YES" STUDY_ID="STD-Kasetsuwan-2016">
<DESCRIPTION/>
</QUALITY_ITEM_DATA_ENTRY>
<QUALITY_ITEM_DATA_ENTRY MODIFIED="2023-10-07 17:02:07 +0800" MODIFIED_BY="[Empty name]" RESULT="YES" STUDY_ID="STD-Prajna-2020">
<DESCRIPTION/>
</QUALITY_ITEM_DATA_ENTRY>
<QUALITY_ITEM_DATA_ENTRY MODIFIED="2023-10-07 17:02:49 +0800" MODIFIED_BY="[Empty name]" RESULT="YES" STUDY_ID="STD-Prajna-2021">
<DESCRIPTION/>
</QUALITY_ITEM_DATA_ENTRY>
<QUALITY_ITEM_DATA_ENTRY MODIFIED="2023-10-07 17:03:34 +0800" MODIFIED_BY="[Empty name]" RESULT="YES" STUDY_ID="STD-Uddaraju-2015">
<DESCRIPTION/>
</QUALITY_ITEM_DATA_ENTRY>
<QUALITY_ITEM_DATA_ENTRY MODIFIED="2023-10-07 17:04:22 +0800" MODIFIED_BY="[Empty name]" RESULT="UNKNOWN" STUDY_ID="STD-Wei-2019">
<DESCRIPTION>
<P>a</P>
</DESCRIPTION>
</QUALITY_ITEM_DATA_ENTRY>
</QUALITY_ITEM_DATA>
</QUALITY_ITEM>
<QUALITY_ITEM CORE_ITEM="YES" ID="QIT-02" LEVEL="STUDY" MODIFIED="2023-10-07 17:04:24 +0800" MODIFIED_BY="[Empty name]" NO="2">
<NAME>Allocation concealment (selection bias)</NAME>
<DESCRIPTION>
<P>Selection bias (biased allocation to interventions) due to inadequate concealment of allocations prior to assignment</P>
</DESCRIPTION>
<QUALITY_ITEM_DATA>
<QUALITY_ITEM_DATA_ENTRY MODIFIED="2023-10-07 17:00:40 +0800" MODIFIED_BY="[Empty name]" RESULT="UNKNOWN" STUDY_ID="STD-Bamdad-2015">
<DESCRIPTION>
<P>a</P>
</DESCRIPTION>
</QUALITY_ITEM_DATA_ENTRY>
<QUALITY_ITEM_DATA_ENTRY MODIFIED="2023-10-07 17:00:54 +0800" MODIFIED_BY="[Empty name]" RESULT="UNKNOWN" STUDY_ID="STD-Jeyalatha-2020">
<DESCRIPTION>
<P>a</P>
</DESCRIPTION>
</QUALITY_ITEM_DATA_ENTRY>
<QUALITY_ITEM_DATA_ENTRY MODIFIED="2023-10-07 17:01:06 +0800" MODIFIED_BY="[Empty name]" RESULT="YES" STUDY_ID="STD-Kasetsuwan-2016">
<DESCRIPTION/>
</QUALITY_ITEM_DATA_ENTRY>
<QUALITY_ITEM_DATA_ENTRY MODIFIED="2023-10-07 17:02:10 +0800" MODIFIED_BY="[Empty name]" RESULT="UNKNOWN" STUDY_ID="STD-Prajna-2020">
<DESCRIPTION>
<P>a</P>
</DESCRIPTION>
</QUALITY_ITEM_DATA_ENTRY>
<QUALITY_ITEM_DATA_ENTRY MODIFIED="2023-10-07 17:02:52 +0800" MODIFIED_BY="[Empty name]" RESULT="UNKNOWN" STUDY_ID="STD-Prajna-2021">
<DESCRIPTION>
<P>a</P>
</DESCRIPTION>
</QUALITY_ITEM_DATA_ENTRY>
<QUALITY_ITEM_DATA_ENTRY MODIFIED="2023-10-07 17:03:36 +0800" MODIFIED_BY="[Empty name]" RESULT="YES" STUDY_ID="STD-Uddaraju-2015">
<DESCRIPTION/>
</QUALITY_ITEM_DATA_ENTRY>
<QUALITY_ITEM_DATA_ENTRY MODIFIED="2023-10-07 17:04:24 +0800" MODIFIED_BY="[Empty name]" RESULT="UNKNOWN" STUDY_ID="STD-Wei-2019">
<DESCRIPTION>
<P>a</P>
</DESCRIPTION>
</QUALITY_ITEM_DATA_ENTRY>
</QUALITY_ITEM_DATA>
</QUALITY_ITEM>
<QUALITY_ITEM CORE_ITEM="YES" ID="QIT-03" LEVEL="GROUP" MODIFIED="2023-10-07 17:04:27 +0800" MODIFIED_BY="[Empty name]" NO="3">
<NAME>Blinding of participants and personnel (performance bias)</NAME>
<DESCRIPTION>
<P>Performance bias due to knowledge of the allocated interventions by participants and personnel during the study</P>
</DESCRIPTION>
<QUALITY_ITEM_DATA_ENTRY_GROUP ID="QIG-03.01" NO="1">
<NAME>All outcomes</NAME>
</QUALITY_ITEM_DATA_ENTRY_GROUP>
<QUALITY_ITEM_DATA>
<QUALITY_ITEM_DATA_ENTRY GROUP_ID="QIG-03.01" MODIFIED="2023-10-07 16:58:06 +0800" MODIFIED_BY="[Empty name]" RESULT="NO" STUDY_ID="STD-Bamdad-2015">
<DESCRIPTION/>
</QUALITY_ITEM_DATA_ENTRY>
<QUALITY_ITEM_DATA_ENTRY GROUP_ID="QIG-03.01" MODIFIED="2023-10-07 16:59:13 +0800" MODIFIED_BY="[Empty name]" RESULT="NO" STUDY_ID="STD-Jeyalatha-2020">
<DESCRIPTION/>
</QUALITY_ITEM_DATA_ENTRY>
<QUALITY_ITEM_DATA_ENTRY GROUP_ID="QIG-03.01" MODIFIED="2023-10-07 17:01:09 +0800" MODIFIED_BY="[Empty name]" RESULT="NO" STUDY_ID="STD-Kasetsuwan-2016">
<DESCRIPTION/>
</QUALITY_ITEM_DATA_ENTRY>
<QUALITY_ITEM_DATA_ENTRY GROUP_ID="QIG-03.01" MODIFIED="2023-10-07 17:02:13 +0800" MODIFIED_BY="[Empty name]" RESULT="NO" STUDY_ID="STD-Prajna-2020">
<DESCRIPTION/>
</QUALITY_ITEM_DATA_ENTRY>
<QUALITY_ITEM_DATA_ENTRY GROUP_ID="QIG-03.01" MODIFIED="2023-10-07 17:02:55 +0800" MODIFIED_BY="[Empty name]" RESULT="NO" STUDY_ID="STD-Prajna-2021">
<DESCRIPTION/>
</QUALITY_ITEM_DATA_ENTRY>
<QUALITY_ITEM_DATA_ENTRY GROUP_ID="QIG-03.01" MODIFIED="2023-10-07 17:03:38 +0800" MODIFIED_BY="[Empty name]" RESULT="NO" STUDY_ID="STD-Uddaraju-2015">
<DESCRIPTION/>
</QUALITY_ITEM_DATA_ENTRY>
<QUALITY_ITEM_DATA_ENTRY GROUP_ID="QIG-03.01" MODIFIED="2023-10-07 17:04:27 +0800" MODIFIED_BY="[Empty name]" RESULT="NO" STUDY_ID="STD-Wei-2019">
<DESCRIPTION/>
</QUALITY_ITEM_DATA_ENTRY>
</QUALITY_ITEM_DATA>
</QUALITY_ITEM>
<QUALITY_ITEM CORE_ITEM="YES" ID="QIT-04" LEVEL="GROUP" MODIFIED="2023-10-07 17:04:29 +0800" MODIFIED_BY="[Empty name]" NO="4">
<NAME>Blinding of outcome assessment (detection bias)</NAME>
<DESCRIPTION>
<P>Detection bias due to knowledge of the allocated interventions by outcome assessors</P>
</DESCRIPTION>
<QUALITY_ITEM_DATA_ENTRY_GROUP ID="QIG-04.01" NO="1">
<NAME>All outcomes</NAME>
</QUALITY_ITEM_DATA_ENTRY_GROUP>
<QUALITY_ITEM_DATA>
<QUALITY_ITEM_DATA_ENTRY GROUP_ID="QIG-04.01" MODIFIED="2023-10-07 16:58:08 +0800" MODIFIED_BY="[Empty name]" RESULT="NO" STUDY_ID="STD-Bamdad-2015">
<DESCRIPTION/>
</QUALITY_ITEM_DATA_ENTRY>
<QUALITY_ITEM_DATA_ENTRY GROUP_ID="QIG-04.01" MODIFIED="2023-10-07 17:00:58 +0800" MODIFIED_BY="[Empty name]" RESULT="UNKNOWN" STUDY_ID="STD-Jeyalatha-2020">
<DESCRIPTION>
<P>a</P>
</DESCRIPTION>
</QUALITY_ITEM_DATA_ENTRY>
<QUALITY_ITEM_DATA_ENTRY GROUP_ID="QIG-04.01" MODIFIED="2023-10-07 17:01:13 +0800" MODIFIED_BY="[Empty name]" RESULT="YES" STUDY_ID="STD-Kasetsuwan-2016">
<DESCRIPTION/>
</QUALITY_ITEM_DATA_ENTRY>
<QUALITY_ITEM_DATA_ENTRY GROUP_ID="QIG-04.01" MODIFIED="2023-10-07 17:02:14 +0800" MODIFIED_BY="[Empty name]" RESULT="YES" STUDY_ID="STD-Prajna-2020">
<DESCRIPTION/>
</QUALITY_ITEM_DATA_ENTRY>
<QUALITY_ITEM_DATA_ENTRY GROUP_ID="QIG-04.01" MODIFIED="2023-10-07 17:02:57 +0800" MODIFIED_BY="[Empty name]" RESULT="YES" STUDY_ID="STD-Prajna-2021">
<DESCRIPTION/>
</QUALITY_ITEM_DATA_ENTRY>
<QUALITY_ITEM_DATA_ENTRY GROUP_ID="QIG-04.01" MODIFIED="2023-10-07 17:03:40 +0800" MODIFIED_BY="[Empty name]" RESULT="YES" STUDY_ID="STD-Uddaraju-2015">
<DESCRIPTION/>
</QUALITY_ITEM_DATA_ENTRY>
<QUALITY_ITEM_DATA_ENTRY GROUP_ID="QIG-04.01" MODIFIED="2023-10-07 17:04:29 +0800" MODIFIED_BY="[Empty name]" RESULT="YES" STUDY_ID="STD-Wei-2019">
<DESCRIPTION/>
</QUALITY_ITEM_DATA_ENTRY>
</QUALITY_ITEM_DATA>
</QUALITY_ITEM>
<QUALITY_ITEM CORE_ITEM="YES" ID="QIT-05" LEVEL="GROUP" MODIFIED="2023-10-07 17:04:30 +0800" MODIFIED_BY="[Empty name]" NO="5">
<NAME>Incomplete outcome data (attrition bias)</NAME>
<DESCRIPTION>
<P>Attrition bias due to amount, nature or handling of incomplete outcome data</P>
</DESCRIPTION>
<QUALITY_ITEM_DATA_ENTRY_GROUP ID="QIG-05.01" NO="1">
<NAME>All outcomes</NAME>
</QUALITY_ITEM_DATA_ENTRY_GROUP>
<QUALITY_ITEM_DATA>
<QUALITY_ITEM_DATA_ENTRY GROUP_ID="QIG-05.01" MODIFIED="2023-10-07 16:58:10 +0800" MODIFIED_BY="[Empty name]" RESULT="YES" STUDY_ID="STD-Bamdad-2015">
<DESCRIPTION/>
</QUALITY_ITEM_DATA_ENTRY>
<QUALITY_ITEM_DATA_ENTRY GROUP_ID="QIG-05.01" MODIFIED="2023-10-07 16:59:01 +0800" MODIFIED_BY="[Empty name]" RESULT="YES" STUDY_ID="STD-Jeyalatha-2020">
<DESCRIPTION/>
</QUALITY_ITEM_DATA_ENTRY>
<QUALITY_ITEM_DATA_ENTRY GROUP_ID="QIG-05.01" MODIFIED="2023-10-07 17:01:14 +0800" MODIFIED_BY="[Empty name]" RESULT="YES" STUDY_ID="STD-Kasetsuwan-2016">
<DESCRIPTION/>
</QUALITY_ITEM_DATA_ENTRY>
<QUALITY_ITEM_DATA_ENTRY GROUP_ID="QIG-05.01" MODIFIED="2023-10-07 17:02:15 +0800" MODIFIED_BY="[Empty name]" RESULT="YES" STUDY_ID="STD-Prajna-2020">
<DESCRIPTION/>
</QUALITY_ITEM_DATA_ENTRY>
<QUALITY_ITEM_DATA_ENTRY GROUP_ID="QIG-05.01" MODIFIED="2023-10-07 17:02:58 +0800" MODIFIED_BY="[Empty name]" RESULT="YES" STUDY_ID="STD-Prajna-2021">
<DESCRIPTION/>
</QUALITY_ITEM_DATA_ENTRY>
<QUALITY_ITEM_DATA_ENTRY GROUP_ID="QIG-05.01" MODIFIED="2023-10-07 17:03:49 +0800" MODIFIED_BY="[Empty name]" RESULT="NO" STUDY_ID="STD-Uddaraju-2015">
<DESCRIPTION/>
</QUALITY_ITEM_DATA_ENTRY>
<QUALITY_ITEM_DATA_ENTRY GROUP_ID="QIG-05.01" MODIFIED="2023-10-07 17:04:30 +0800" MODIFIED_BY="[Empty name]" RESULT="YES" STUDY_ID="STD-Wei-2019">
<DESCRIPTION/>
</QUALITY_ITEM_DATA_ENTRY>
</QUALITY_ITEM_DATA>
</QUALITY_ITEM>
<QUALITY_ITEM CORE_ITEM="YES" ID="QIT-06" LEVEL="STUDY" MODIFIED="2023-10-07 17:04:31 +0800" MODIFIED_BY="[Empty name]" NO="6">
<NAME>Selective reporting (reporting bias)</NAME>
<DESCRIPTION>
<P>Reporting bias due to selective outcome reporting</P>
</DESCRIPTION>
<QUALITY_ITEM_DATA>
<QUALITY_ITEM_DATA_ENTRY MODIFIED="2023-10-07 16:58:11 +0800" MODIFIED_BY="[Empty name]" RESULT="YES" STUDY_ID="STD-Bamdad-2015">
<DESCRIPTION/>
</QUALITY_ITEM_DATA_ENTRY>
<QUALITY_ITEM_DATA_ENTRY MODIFIED="2023-10-07 16:59:02 +0800" MODIFIED_BY="[Empty name]" RESULT="YES" STUDY_ID="STD-Jeyalatha-2020">
<DESCRIPTION/>
</QUALITY_ITEM_DATA_ENTRY>
<QUALITY_ITEM_DATA_ENTRY MODIFIED="2023-10-07 17:01:15 +0800" MODIFIED_BY="[Empty name]" RESULT="YES" STUDY_ID="STD-Kasetsuwan-2016">
<DESCRIPTION/>
</QUALITY_ITEM_DATA_ENTRY>
<QUALITY_ITEM_DATA_ENTRY MODIFIED="2023-10-07 17:02:16 +0800" MODIFIED_BY="[Empty name]" RESULT="YES" STUDY_ID="STD-Prajna-2020">
<DESCRIPTION/>
</QUALITY_ITEM_DATA_ENTRY>
<QUALITY_ITEM_DATA_ENTRY MODIFIED="2023-10-07 17:02:59 +0800" MODIFIED_BY="[Empty name]" RESULT="YES" STUDY_ID="STD-Prajna-2021">
<DESCRIPTION/>
</QUALITY_ITEM_DATA_ENTRY>
<QUALITY_ITEM_DATA_ENTRY MODIFIED="2023-10-07 17:03:50 +0800" MODIFIED_BY="[Empty name]" RESULT="YES" STUDY_ID="STD-Uddaraju-2015">
<DESCRIPTION/>
</QUALITY_ITEM_DATA_ENTRY>
<QUALITY_ITEM_DATA_ENTRY MODIFIED="2023-10-07 17:04:31 +0800" MODIFIED_BY="[Empty name]" RESULT="YES" STUDY_ID="STD-Wei-2019">
<DESCRIPTION/>
</QUALITY_ITEM_DATA_ENTRY>
</QUALITY_ITEM_DATA>
</QUALITY_ITEM>
<QUALITY_ITEM CORE_ITEM="YES" ID="QIT-07" LEVEL="STUDY" MODIFIED="2023-10-07 17:04:32 +0800" MODIFIED_BY="[Empty name]" NO="7">
<NAME>Other bias</NAME>
<DESCRIPTION>
<P>Bias due to problems not covered elsewhere in the table</P>
</DESCRIPTION>
<QUALITY_ITEM_DATA>
<QUALITY_ITEM_DATA_ENTRY MODIFIED="2023-10-07 16:58:12 +0800" MODIFIED_BY="[Empty name]" RESULT="YES" STUDY_ID="STD-Bamdad-2015">
<DESCRIPTION/>
</QUALITY_ITEM_DATA_ENTRY>
<QUALITY_ITEM_DATA_ENTRY MODIFIED="2023-10-07 16:59:03 +0800" MODIFIED_BY="[Empty name]" RESULT="YES" STUDY_ID="STD-Jeyalatha-2020">
<DESCRIPTION/>
</QUALITY_ITEM_DATA_ENTRY>
<QUALITY_ITEM_DATA_ENTRY MODIFIED="2023-10-07 17:01:17 +0800" MODIFIED_BY="[Empty name]" RESULT="YES" STUDY_ID="STD-Kasetsuwan-2016">
<DESCRIPTION/>
</QUALITY_ITEM_DATA_ENTRY>
<QUALITY_ITEM_DATA_ENTRY MODIFIED="2023-10-07 17:02:18 +0800" MODIFIED_BY="[Empty name]" RESULT="YES" STUDY_ID="STD-Prajna-2020">
<DESCRIPTION/>
</QUALITY_ITEM_DATA_ENTRY>
<QUALITY_ITEM_DATA_ENTRY MODIFIED="2023-10-07 17:03:00 +0800" MODIFIED_BY="[Empty name]" RESULT="YES" STUDY_ID="STD-Prajna-2021">
<DESCRIPTION/>
</QUALITY_ITEM_DATA_ENTRY>
<QUALITY_ITEM_DATA_ENTRY MODIFIED="2023-10-07 17:03:51 +0800" MODIFIED_BY="[Empty name]" RESULT="YES" STUDY_ID="STD-Uddaraju-2015">
<DESCRIPTION/>
</QUALITY_ITEM_DATA_ENTRY>
<QUALITY_ITEM_DATA_ENTRY MODIFIED="2023-10-07 17:04:32 +0800" MODIFIED_BY="[Empty name]" RESULT="YES" STUDY_ID="STD-Wei-2019">
<DESCRIPTION/>
</QUALITY_ITEM_DATA_ENTRY>
</QUALITY_ITEM_DATA>
</QUALITY_ITEM>
</QUALITY_ITEMS>
<SOF_TABLES/>
<ADDITIONAL_TABLES/>
<ANALYSES_AND_DATA CALCULATED_DATA="YES" MODIFIED="2023-10-08 13:15:28 +0800" MODIFIED_BY="[Empty name]">
<COMPARISON ID="CMP-001" MODIFIED="2023-10-08 13:15:28 +0800" MODIFIED_BY="[Empty name]" NO="1">
<NAME>PACK-CXL VS SAT</NAME>
<DICH_OUTCOME CHI2="6.13031211138585" CI_END="1.5995562651161888" CI_START="0.3757060441704255" CI_STUDY="95" CI_TOTAL="95" DF="3" EFFECT_MEASURE="RR" EFFECT_SIZE="0.7752180059794945" ESTIMABLE="YES" EVENTS_1="21" EVENTS_2="32" I2="51.06285054511189" I2_Q="0.0" ID="CMP-001.01" LOG_CI_END="0.2039995211939378" LOG_CI_START="-0.4251518181685852" LOG_EFFECT_SIZE="-0.11057614848732372" METHOD="MH" MODIFIED="2023-10-08 12:53:03 +0800" MODIFIED_BY="[Empty name]" NO="1" P_CHI2="0.10543961075502306" P_Q="1.0" P_Z="0.49085801663649276" Q="0.0" RANDOM="YES" SCALE="1000.0" SORT_BY="STUDY" STUDIES="4" SUBGROUPS="NO" SUBGROUP_TEST="YES" SWAP_EVENTS="NO" TAU2="0.254467942137546" TOTALS="YES" TOTAL_1="91" TOTAL_2="94" WEIGHT="100.0" Z="0.6889447896714356">
<NAME>Adverse effects</NAME>
<GROUP_LABEL_1>PACK-CXL + SAT</GROUP_LABEL_1>
<GROUP_LABEL_2>SAT</GROUP_LABEL_2>
<GRAPH_LABEL_1>Favours [PACK-CXL + SAT]</GRAPH_LABEL_1>
<GRAPH_LABEL_2>Favours [SAT]</GRAPH_LABEL_2>
<DICH_DATA CI_END="1.6509262636949815" CI_START="0.1373516035216502" EFFECT_SIZE="0.47619047619047616" ESTIMABLE="YES" EVENTS_1="3" EVENTS_2="6" LOG_CI_END="0.2177276765423139" LOG_CI_START="-0.8621662660101524" LOG_EFFECT_SIZE="-0.3222192947339193" MODIFIED="2023-10-08 12:49:48 +0800" MODIFIED_BY="[Empty name]" ORDER="4" O_E="0.0" SE="0.6343350474165466" STUDY_ID="STD-Wei-2019" TOTAL_1="21" TOTAL_2="20" VAR="0.4023809523809524" WEIGHT="20.793135403437702"/>
<DICH_DATA CI_END="3.0401040465394553" CI_START="0.6995603040402418" EFFECT_SIZE="1.4583333333333333" ESTIMABLE="YES" EVENTS_1="5" EVENTS_2="4" LOG_CI_END="0.4828884474458214" LOG_CI_START="-0.15517484216848218" LOG_EFFECT_SIZE="0.16385680263866959" MODIFIED="2023-10-08 12:48:56 +0800" MODIFIED_BY="[Empty name]" ORDER="3" O_E="0.0" SE="0.3748015347836645" STUDY_ID="STD-Uddaraju-2015" TOTAL_1="6" TOTAL_2="7" VAR="0.14047619047619048" WEIGHT="34.58197470344309"/>
<DICH_DATA CI_END="1.4457712093613249" CI_START="0.4193145812132809" EFFECT_SIZE="0.7786096256684492" ESTIMABLE="YES" EVENTS_1="13" EVENTS_2="17" LOG_CI_END="0.160099572091679" LOG_CI_START="-0.37746003521064014" LOG_EFFECT_SIZE="-0.10868023155948062" MODIFIED="2023-10-08 12:48:49 +0800" MODIFIED_BY="[Empty name]" ORDER="2" O_E="0.0" SE="0.31576517429235385" STUDY_ID="STD-Prajna-2020" TOTAL_1="55" TOTAL_2="56" VAR="0.09970764529588061" WEIGHT="38.562646573964535"/>
<DICH_DATA CI_END="1.7422611945037307" CI_START="0.006830678708694336" EFFECT_SIZE="0.10909090909090909" ESTIMABLE="YES" EVENTS_1="0" EVENTS_2="5" LOG_CI_END="0.24111326366148864" LOG_CI_START="-2.165536141882689" LOG_EFFECT_SIZE="-0.9622114391106003" MODIFIED="2023-10-08 12:48:39 +0800" MODIFIED_BY="[Empty name]" ORDER="1" O_E="0.0" SE="1.4136777739233395" STUDY_ID="STD-Jeyalatha-2020" TOTAL_1="9" TOTAL_2="11" VAR="1.9984848484848483" WEIGHT="6.062243319154682"/>
</DICH_OUTCOME>
<DICH_OUTCOME CHI2="0.13549980641895282" CI_END="1.7079778254497886" CI_START="0.07743868986965159" CI_STUDY="95" CI_TOTAL="95" DF="1" EFFECT_MEASURE="RR" EFFECT_SIZE="0.36368058118250984" ESTIMABLE="YES" EVENTS_1="2" EVENTS_2="6" I2="0.0" I2_Q="0.0" ID="CMP-001.02" LOG_CI_END="0.23248222797634113" LOG_CI_START="-1.1110420031582624" LOG_EFFECT_SIZE="-0.43927988759096065" METHOD="MH" MODIFIED="2023-10-08 12:56:31 +0800" MODIFIED_BY="[Empty name]" NO="2" P_CHI2="0.7127965455035312" P_Q="1.0" P_Z="0.19996083194246467" Q="0.0" RANDOM="YES" SCALE="203.55365339191783" SORT_BY="STUDY" STUDIES="2" SUBGROUPS="NO" SUBGROUP_TEST="YES" SWAP_EVENTS="NO" TAU2="0.0" TOTALS="YES" TOTAL_1="33" TOTAL_2="35" WEIGHT="100.0" Z="1.2816631644730316">
<NAME>Adverse effects</NAME>
<GROUP_LABEL_1>PACK-CXL + SAT</GROUP_LABEL_1>
<GROUP_LABEL_2>SAT</GROUP_LABEL_2>
<GRAPH_LABEL_1>Favours [PACK-CXL + SAT]</GRAPH_LABEL_1>
<GRAPH_LABEL_2>Favours [SAT]</GRAPH_LABEL_2>
<DICH_DATA CI_END="4.978428653813436" CI_START="0.050216648140272525" EFFECT_SIZE="0.5" ESTIMABLE="YES" EVENTS_1="1" EVENTS_2="2" LOG_CI_END="0.6970922876062648" LOG_CI_START="-1.2991522789342274" LOG_EFFECT_SIZE="-0.3010299956639812" MODIFIED="2023-10-08 12:55:11 +0800" MODIFIED_BY="[Empty name]" ORDER="5" O_E="0.0" SE="1.1726039399558574" STUDY_ID="STD-Bamdad-2015" TOTAL_1="16" TOTAL_2="16" VAR="1.375" WEIGHT="45.296381832178604"/>
<DICH_DATA CI_END="2.262033479273713" CI_START="0.03451360688132792" EFFECT_SIZE="0.27941176470588236" ESTIMABLE="YES" EVENTS_1="1" EVENTS_2="4" LOG_CI_END="0.3544990284215463" LOG_CI_START="-1.462009651928361" LOG_EFFECT_SIZE="-0.5537553117534073" MODIFIED="2023-10-08 12:56:06 +0800" MODIFIED_BY="[Empty name]" ORDER="6" O_E="0.0" SE="1.067026190700522" STUDY_ID="STD-Prajna-2021" TOTAL_1="17" TOTAL_2="19" VAR="1.138544891640867" WEIGHT="54.7036181678214"/>
</DICH_OUTCOME>
<CONT_OUTCOME CHI2="0.9597865086156392" CI_END="-0.4215526110413427" CI_START="-1.8315141694826615" CI_STUDY="95" CI_TOTAL="95" DF="1" EFFECT_MEASURE="MD" EFFECT_SIZE="-1.126533390262002" ESTIMABLE="YES" I2="0.0" I2_Q="0.0" ID="CMP-001.03" MODIFIED="2023-10-08 13:15:28 +0800" MODIFIED_BY="[Empty name]" NO="3" P_CHI2="0.3272408623444082" P_Q="1.0" P_Z="0.001736491763640958" Q="0.0" RANDOM="YES" SCALE="3.6768215671513595" SORT_BY="STUDY" STUDIES="2" SUBGROUPS="NO" SUBGROUP_TEST="YES" TAU2="0.0" TOTALS="YES" TOTAL_1="27" TOTAL_2="25" UNITS="" WEIGHT="100.0" Z="3.1319504550694073">
<NAME>The time to complete corneal healing (months)</NAME>
<GROUP_LABEL_1>PACK-CXL + SAT</GROUP_LABEL_1>
<GROUP_LABEL_2>SAT</GROUP_LABEL_2>
<GRAPH_LABEL_1>Favours [PACK-CXL + SAT]</GRAPH_LABEL_1>
<GRAPH_LABEL_2>Favours [SAT]</GRAPH_LABEL_2>
<CONT_DATA CI_END="-0.35343170667198276" CI_START="-3.046568293328017" EFFECT_SIZE="-1.7" ESTIMABLE="YES" MEAN_1="1.3" MEAN_2="3.0" MODIFIED="2023-10-08 13:14:46 +0800" MODIFIED_BY="[Empty name]" ORDER="7" SD_1="0.8" SD_2="2.1" SE="0.687037263924019" STUDY_ID="STD-Jeyalatha-2020" TOTAL_1="9" TOTAL_2="11" WEIGHT="27.40928990658254"/>
<CONT_DATA CI_END="-0.08255953820592077" CI_START="-1.737440461794079" EFFECT_SIZE="-0.9099999999999999" ESTIMABLE="YES" MEAN_1="1.3" MEAN_2="2.21" MODIFIED="2023-10-08 13:15:08 +0800" MODIFIED_BY="[Empty name]" ORDER="8" SD_1="0.93" SD_2="1.35" SE="0.4221712584112891" STUDY_ID="STD-Wei-2019" TOTAL_1="18" TOTAL_2="14" WEIGHT="72.59071009341746"/>
</CONT_OUTCOME>
</COMPARISON>
</ANALYSES_AND_DATA>
<FIGURES MODIFIED="2023-10-07 17:05:31 +0800" MODIFIED_BY="[Empty name]">
<FIGURE FILENAME="Risk of bias graph.png" FILE_TYPE="PNG" ID="FIG-01" MODIFIED="2023-10-07 17:05:10 +0800" MODIFIED_BY="[Empty name]" NO="1" SHORT_VERSION_FIGURE="YES" TYPE="QUALITY_GRAPH_PLOT">
<CAPTION>
<P>Risk of bias graph: review authors' judgements about each risk of bias item presented as percentages across all included studies.</P>
</CAPTION>
<FILE>iVBORw0KGgoAAAANSUhEUgAAAl4AAAEACAMAAABVk4iuAAADAFBMVEUAAADAAAAAwAAAAMDg4ADA
AMAAwMD/gADAwMD/gICA/4CAgP/g4OBAAAAAQAAAAECAgID///8AAAALCwsWFhYhISEsLCw3NzdC
QkJNTU1YWFhjY2Nubm55eXmEhISPj4+ampqlpaWwsLC7u7vGxsbR0dHc3Nzn5+cAAAAAADMAAGYA
AJkAAMwAAP8AMwAAMzMAM2YAM5kAM8wAM/8AZgAAZjMAZmYAZpkAZswAZv8AmQAAmTMAmWYAmZkA
mcwAmf8AzAAAzDMAzGYAzJkAzMwAzP8A/wAA/zMA/2YA/5kA/8wA//8zAAAzADMzAGYzAJkzAMwz
AP8zMwAzMzMzM2YzM5kzM8wzM/8zZgAzZjMzZmYzZpkzZswzZv8zmQAzmTMzmWYzmZkzmcwzmf8z
zAAzzDMzzGYzzJkzzMwzzP8z/wAz/zMz/2Yz/5kz/8wz//9mAABmADNmAGZmAJlmAMxmAP9mMwBm
MzNmM2ZmM5lmM8xmM/9mZgBmZjNmZmZmZplmZsxmZv9mmQBmmTNmmWZmmZlmmcxmmf9mzABmzDNm
zGZmzJlmzMxmzP9m/wBm/zNm/2Zm/5lm/8xm//+ZAACZADOZAGaZAJmZAMyZAP+ZMwCZMzOZM2aZ
M5mZM8yZM/+ZZgCZZjOZZmaZZpmZZsyZZv+ZmQCZmTOZmWaZmZmZmcyZmf+ZzACZzDOZzGaZzJmZ
zMyZzP+Z/wCZ/zOZ/2aZ/5mZ/8yZ///MAADMADPMAGbMAJnMAMzMAP/MMwDMMzPMM2bMM5nMM8zM
M//MZgDMZjPMZmbMZpnMZszMZv/MmQDMmTPMmWbMmZnMmczMmf/MzADMzDPMzGbMzJnMzMzMzP/M
/wDM/zPM/2bM/5nM/8zM////AAD/ADP/AGb/AJn/AMz/AP//MwD/MzP/M2b/M5n/M8z/M///ZgD/
ZjP/Zmb/Zpn/Zsz/Zv//mQD/mTP/mWb/mZn/mcz/mf//zAD/zDP/zGb/zJn/zMz/zP///wD//zP/
/2b//5n//8z///9BjlLGAAAcf0lEQVR42u1da2wc13U+FDmv3SWXMyRhUXYdUWSKAvpVpXJMW3SS
pR9iA1S20aBG4jzsAnTSJA2KBm5sILFTFLDjxHHdxIEtG3UdV0YNu05sp5FjSRvXS/VBA2oalEHg
8lUlIhWQnKUkkrOzwyV7X/PkLrlc7lJL53wSOTv3nnPPmdkz994Z3m8OAAJRMzSAjicBUSNkd+E5
QNQOGF4IDC8EhhcCgeGFwPBCYHghEBheiMuGJjwF1UUWT0HgST2GF44H1XZ8GQdHBF5rCAwvBALD
C4HhhcDwQiAwvBAYXjWFue2KiBqFV4pAjncUrbpcx7anhG39yxt4+Iniiqni0glcTl773iudTp9v
WqqrY7uOeFWsb8o9tIGiXVzRPdLIfjaHvd12DI7GRB6gXVUUg1zirYpiAQzH5FZS4yTkuEMLVcUy
BuQME8/Istru1ZnagJHiXQP5GY7LsWHySVdl0pijqoZXRgNEU1uJkBOXErTVpCplfBvJAeFDiv0L
lAu73ZIUsQ1eW8OaoruKxHfN94EJqawl4npMVslxZSRFawdJ6sY42o651xkJYOGEPf/H5PPK9Dz5
Ag6q51fITpOUf5X+dXNl6qRROHbqeSbdn8ifWCB12fzxNoDnzWNzfksH5/NzN5JtYSpBRL6nNX/Q
LwN4UZmirbaddWaIJqxOXez32oHGY8KHNO9nXNvg2s3LzHaWNNwmdFhbMvn0EXXSchUPqnn1IHM6
sci9emZK49I3/ySvkYvn+YT95u0A8oMYR7UOLzr3uvUCQK4PtFGyP2lo1wOoowYNGnUMWhSynTP6
eieMvlGmIdnP7s+ROgluIKPRa5YR+FMoKdRs1op5CODesZnjfhnAy+OsVbvNFdIOee3AqOH5wJsi
tlWy9exe+y6x/cCzFrFtCx2AO9rAJJ+uHevMeYqjMMYVzet5yQeMWV5r9UGWlL3gWPuPArx7L8ZR
CVSL55hKg2GdowNZx9e/0pum+/RHctiG7im2W8h+iGSr0zDZyYbDoTzIeU+Sbujg6Xh7aXdKnWFD
mSvLNQMqYs/pcFa4D0JZzgfsUp/CtoX2adu15ClKTkDRP4rhmwoFYsBpze9qnuX+eDMxXDGxrNfi
ZJjq1eR3cuXARb+s0QQaEEMmmKtReWnx/L90kTpyU0C+nl2m+zyAbk6TQseTPM1q/LIG0xPyv9gh
fy+58obvw5AZedBALFHb2t1BHdqW7VryrJrh09PhtnRDg3yRHcFvYmSINRuwm9qGuVd2hcxH7pzb
3+YXyd3QToexHjhjR8W/kDGuJ1Mo1YG3Y0SyB/bS79Qw6SbngKF5kk3d02qwLLcP9pJpujIHeswf
T3k7FMIHmQWjrUVsN40w29OnSJ2nI9p6pIdayrAokkagOxfyeBFGFPZhVRql0znVMl77FMDIIxhH
2zG1f0s3obe5M9DmpK3SvWVbPrIclf6nm5QkmazNtUoPxQFO2jLtBOKLuxtppCYVK+FJ/tTaG2Nl
S7xTeiev7CLNzr1PzsU9IdEOhfAhw1pYbpfCtr99yLO93CoLHdKWRWz82VJXlsTabna13KLY4bWn
b6mH+e1H/A92kzkXNOty/ycBDuHUvtZzr2pN4Mp+CJKr+BmbeeVFqZpeOy3njEAXjjHlh1S2rsIr
OEVeDy25hl1bCBHdWaim16tt+Fi11HQJ35CDqGF44YoJxE6Z2iMQGF6IbQPyHKs93cBTgDTaHTEe
7NSRBWm0CJx7ITC8EAgMLwSGFwLDC4HA8EJgeBWDefmbxhUQOze8rBRdHZUqSa+9amvE2/V09/CN
Ed9AZ8+maLSPGxhG9RNe7afWX9V17boc1i3hOt43Lf1qY7lN0Gh7l7C3q5vwMpezjvd1mHElRnam
NUq5bdcGfQ6rGZNpTap1ULaYKJdx4oOcjzswaAXLTKquDPI/dqVOKoplqZQ1a/5lQD7FO54zsgGW
ImkZzz715HGZNuJogx7/ds61pQ5yF4g95pNny1BkzYJr5DMYRyXQCNr2Gvy9N/5G7X4Vuibo/4cT
C0d7G8AZiTUU4ENnfp5cKkx0pWnNE999JfFoHrrO/eiryQLVIzK7lmHX8S8l7AZSnFk8URB6evZn
zd+2YeXE01/4QYE1vPjqwMutZ7/6YgEefvtnFztsIU+bJvjnGQnisaVLLy3Dw0urRw/bzJO/fvLi
ow3QIr+1a1m48I34aWZr6ledLzIXuiZ/+OQ387SK2nqlACuxxUu3j8L864H+OFc92tBOJSCteCGV
2/be64sKyF90d7QxOEJ8eWp8xgY4roHLVyXRdATGKNGHU2SByeQA7jkAYworvuuQq3eHBOYdjL97
l1C/3+jrHWeK90ig3eHJi6ZJX9S0bFEarSbBXTw01GtAI54445JHDrpnnNuaMPqE7kPGLGfCUVuk
rMk0rONkNulgN1XyCtnexdBmJwmB09PGGqYqUG7q8nUlya9RJmuYXnvaBqdjueBxZ4Pc2tMReaIP
wx9ehkUpwNYNkHCDNNoA9xcCPhFb1FXzyhVomakZjXbHrpioCY22LGiN6XS60e09BVN1iM1/PtTw
40ueHK0JDQ5chhZ/OlrGGbAtq8fH15gTdSF8mmhds3Q+nggycwUltydCo/10SHPa5dW2rM5M0FtQ
azp2Gz7HqKMrpOMJ8usJ9z1gkgY9OUq27SCjUEFS27yYkV6F7hAXiMvkeqD7qWiZwxiwhdn9j64x
pzhBpu1pFkrHegAGDGNqlak+K5i5w4yjq+5zVFcubIuiB0b4JL8wa1FbA5bR8BwpljGO6iS8CkfI
ryPL4oI/ayi5LH1D1m0nAeILfZRBK1/Baj4v586Gur3cbfOMj5v3V6txveVWOTcGcKq585k15uZ4
nRvNjFf7Kmng7y05SXbeSSqf48zc7IdlytG9z06ccOWILSfM/Y1pt/DFqMLW/Ya0GCeCEsZRncy9
6gDmnktVjYfhG6aQRhtCndJotwnW0S9Vs7nEjIYRVRxIo0XUMrxwxQTiPTS1R2B4IRDVAfIcqz3d
wFOANNoaAt+EuYqDIwLnXggMLwQCwwuB4YXA8EIgMLwQ7+3wMqskg3hvhFcqlVK0jiIU19S67NSM
3FK0PMiHLaV+1frebYFPK1T1RFGPv7yFJqNOrSKNtrzeK52eVm/jn6Jy69BK+09dLFoe5MOWUr+2
xodnWv9XpPT5C9/aQpvRY1m2sA8uc3A0ss95/ZWbT7ZfFwXJAUppdWLKU/wCduI0l2vq0ANMw+qn
uWIzA7LSymTdnK4qS05LBVjm1w5N5tlqaY5XKmHJ0oBIT+vpMjtx+VnRXTwrx2i+2pgSZ8xa1dUZ
jvGctaytgF7CY4a9JLdBylCouignwqnRjwrfWe7aVGu/Ylj9MmPyyvRoaYPEdscA9TTQ3rAmstEK
OZ7TVlrCbLTlzr10f+XlyvR8EuDgEy8V3JJjp8gw2CZND/LdNpbnVeRuhSteUg4C3PxKPkbpDo3H
RPlHtEnBce44L7UBLMTz8zS5K8vxSmVaf+y8chMTcHWFHfn8Z4TdL55/jWhefcF+g0Z6wxQkuQ7N
F5sCP18s15vPy15Otr+gLIu5aVX3yx+bolbbZJ6jtvEYUX+peanzJaq7aOb/i3qwOnXqHgDr3xcW
Q+0dPDfLPwk5kU+3I49xVE54kcnX7/t7nMGqHTEmRcGE0dcHYE8YYlWAPQ4HVE98zqC5Wy2N5Wml
OWHF0DHWKcIrbYzniMAs0DS1NM8sJ7029jNGK/i6ws6YaweyxgGbMSb6aPCPGdDEddRRGHX8toSe
xPLKchTepS4YVMotP8I8s8e479TPSWP2unGmSzwwrwOXOZsfl+xQe1lDpMMVcpKdofl0313GOCqB
4GJoShPtuO1ogEVKfgaPQriAslDXcFrBZcSaXYXP/CId4K0GiamUbzq3b3mlNyhgXnVDOjnDJkoh
3bV2wGO6mlcVVokO/Th4NEiSjRJiRd5axn6FUO5asjn8Rig/LvWly2Xyhlm6Q/nw8Qq5uatZTluW
39ZFFldMrJam0c48Fyn4Ps8nG3qYMMw/hHPMktBqBNjTID8WkvbzuxI9cup/B2bDN3PG0gtP8XuD
PQ0zjxWzQ7aR5LPG0jTVoVlpo/6Gc9T2mdyzhjW5a4nq2vuNK0F+G4Iy4fYc90GKkGtbPK/dCdGc
tYh15l6NkQKL55P1oXTBjUN8cAzlmG2DbtnL08pm6uy7aOqZFtM5HW5WyEg1awVo00RGM4w7eJCu
SlZg+ZlyBm4UH2+EMyrrIwTn1dX5zxHoWcMpU6ZB917g9R8j5Fc74+qGyovnx4WVX44e9PfkfY4S
0kuCpgTltIzxOrnDGMFFc2XOvRT7QkQgy/PJ+phbVkTBsi3d6k87din5ScqF3e3OunhO1/mlLnHJ
G7IzB3AhlK2WyLz5QcZohZAutXOr4oZ6o3zrBJm7JeXP/SsvEDpnb1bCXFum9345592fyPTlI7tk
+51IecR3F/G7OwPEKS2XOBnSu6B2TAbl4jcp/eR8HUKWdjlzr7Lx9uG1qWA3zCSbqvilcJVrgvmJ
f2xLpWt7CueuRBptZAgMTEQ3G16rN2ak+bU0Z8XeQE+u+PZd3sKNv/6n35Jr/NwgIWFIlQDSaBG1
DC+86UFs450jAoHhhdgZwEc21Z5u4ClAGi2OBxV6XihDBmm0CLzWEBheCASGFwLDC4HhhUBgeCEw
vATMy2zHvEz+YHiVRiqVGtTaN026NZTVNWVf26aDFXasx10/S9j/2qay0SYsDKMa9F7p9MPqAv+0
pqq01uL8Wq7DL7bpYLkdU+/dwP4vNpWN9qyOvV1NBkcju+L1V0lVyjDOqZspm7NwzZh6kl/uZkyJ
DUPq+o/SHZfTymTpP0ejXERTUxgvVpcVo53re/liOzSFslpFHlmLMVhdNmxGYnuGzOqI6UHLGhD+
cLYszU3rZqNVrnH9pMzcYVbu58V91s1G6+lqMqf5QkdM49lohS/cnqHswziqydyr1edGrE6l+xn3
dU4UcBauLk+9wfevVm0l5ZJu2+R8U5vfHaRBVxLXEhnNZrxY8/x8Ls/15+0n9jKpS3E7TjrLpOaY
N5ENZ7C2zeeV+8g33pw/cQlgIcbqiOlXjM5jzB9eDzB1yrN96488P69+y549yO1zO+9XWj4b8FFi
Pp67IMZD+9cJ3fVlfsGz9yNMF1qD8CKTrwP+PGqSMU8D3FfBwh03HuL7zijPL8u/qDEYD62edsZn
jzMZxovNGtq1Qt/LF5ubBZMUfJPnkZUeYAxWynH9Dl0undlve3UwZ8z2jnN/eL1g2HJ8fL/np3MN
aJwILOx8nOW3Dfs4YWhCd8KYUV1fNN+X/RhepVD5YmjKkGi/ZIc5toK2uqYAgrlcwzsRtm0wB60g
xWbY1+e0L99gp1ke2fQhcFqdvv+edTmuZK+hedati6iHubN86b7rp1ft56UFWC8hrshGG/IlxDPI
4oqJ1Wplo52N3gV+xozc1e/yWLih/LJDnpzp1UKRHLSBfLFJmH0NeB5ZMupJi+fvI8PTEOe4kj1t
wasLYCjEnfWfOwg/fYqssDMU8H4oeizQ4XoX9gVn9rWae0UZQy3dkd5Q3gf3cdKtFOS8qj2wj4wz
mYxJJ1ZDDkjd7QMRGT4MedzZ5RMWnQlpPI+sahkKua/4c4dxXNWM8XrBqwtA1LsBwwJV1jw/JZ6D
lpQLO3I3Zc5yOeFjAEvwu0oRXzRcNFeTuddgfj5Sdv/dg+GXqU3mlWf4FX/2lgDndc4epJzai/2d
rwDL/pr92KVXIjK8e03KIl/she8z2TctuTUB0KzL/acAHmodzMUAEi8efp5IjfO6AES9AM8y+8Mr
PD/PfkT5eILb53ayuc/Pu3IT3McARjVrMuiLsHfFqxhHVZ97lf/4IrdUV4ds7nn7mmq2h9loo9i+
bLQtNuy6WGe5pg17sZrNPT6I2WhLAGm0iFqGF66YQNTtnSMCgeGFuFzARzbVnm7gKUAaLY4HFWJ1
czI4OCLwWkNgeCEQGF4IDC8EhhcCgeGFwPAqCbOiqs2qmMEqXH5aLTTCtq4mSU1sWvDvSucb+/no
plt7PNSa0Zj3y4UhIkvaLeaoKItWJeK5wF4OU1b5IZWr/96rt3SVvfnWrgt1WVY2UC4MpVm7m6DR
ZnPY29XP4JjSWe5Yh2WpHY7JGuPNKorerrCcsobLmx2O01yzjOMa88qEPLj02w6N5o11EpzxSqm7
lshJK4kcsoIx264SE66KwpeXdi9JfjlrT1dFu6mAb8xf1pQqstFmYrLaCmBJitYOkoTZaOto7lWY
SiwAfE9r+SDPJ0tzi5nT87YzTctp7tjnmdzB+fzcjYzT+vwFe47/mdSVF91IGqzXk58DaJJ4btmV
6ZPGbp6T9qwjcsgKxuzCCXv+Y0zlT+L5OF+uag8Fyjl5dkq0G7DF/aX43tQbvM2bf5LXSAy3JOw3
LwHID2Ic1U94TRqUDnvv2Mxxlk+W5rBlvNkJVk5zx77G5FQJRPLXvyKf+HjuynvIH5ihaWnHoIUW
zxl9vSInbZubQ9YeM96h04A+0PhU7buzIBLhFvYHyynGAqvmXVvcXzZOG30ib24fy5urOIy9++69
GEclsM2LoVPRVK88h22Q+OpxVX1mazghrC+/Af2WqwjGrNPx9a/wLLhOO8uHK6r88lQkiW7Et2A2
2uGbWDZaR7d3Nc+Gc2plccVE1Wi0WwDnzf6buSaXq+OW+Axan+3qy4fot2sZr75KA69LrhzghDbK
gRVsNVIVKC/iYcQ3LxvtDQ0yGRRBWvhNjIybJt4s1t1zr0e6p2lm9xHozoUr2qCHvzAr53COqwl/
yz+BJ3/aMukV0mOCdKaDNGNr0dyyyhzonOConIG9ZHPn3H46bzrtwJ1ePtxHtGC5z9DuYZ8kLepb
EkY4jXZ1huXcVS3jtU8BjDyCcVRv4dVr7SVf//ItSj6yvpPnjqU9a1KxKMd1N3ygVV7ieWiF/Hxy
9z+QvRd2g/boRbK/3C4fCT8em3ufnOP07LkjCg2FXp4FtykBjzd/TBz1g2qw/LO7XeUX2Kd0m2KH
fXtLPcx5tfE/2n0UOJf3kwCHcGpfJ3OvsmZn2wZzz6UqUDCdlnNIow1h+2i0m0atc8eGz0M1pk2r
bfhYtQSQRouoZXjhignEe3Fqj8DwQiC2BOQ5Vnu6gacAabQ4HtQQK3gyEHitITC8EAgMLwSGFwLD
C4HA8EJgeG0G5jZobE0PUc/h5cQUucX/aqNZX69cN8ttMewpoaGvVqRXIhvt45iNdkeEV4syfb5h
b8nq3nXJrcVwXXEN01quSE8gWtWL2Wh3RHh9aMwwLuRojlg5zr8xP0esJcit6hw4WiBHbeqk6sqn
MnJsjmofpnWpVlXQYVOtihzKi9ttSRXpET9iPBttu6oM6jQbraxZcI18BuOoBLb5HRPrYvo7sUuN
BYAnfvrkxUcboGsCHl5aPXrYBmck1lCY6EqTIufpXHuDLcoJuvY+/Q1X/pFzTzxmw8PN/9P8ANk7
f/azTAO6zv36q8kCPJw4++w0ez3ErtalivS6Jn/45DfztGrlxNNf+EEBVuKLl24fhfnXAyts8R0T
sFqf75j4VSEf09p5jljuocgR+5SfI3YoDw/KgRy1cMTw5LPGGOn7tDEYpexXnxEbzYtbeLcyPXjI
mOXMuFwf3HU9QJNpWMcBLMxGWwp1thja3Gdb6+aINTvtgeOBHLWM5OrJC5brWqYt+ZEcCKSjrUQv
kI22Y7nQmwbzqgK0zPxW0WjLwYpelydDMcGY/+T6OWKNR1ozQYatK5VnzxNYhtm1zFw+y/Ty4jaY
lenBtCvRsnp8nDqzNB27DZ9j7JCpfW6fYyaPke2wy5r1csR2eDliWw7MBHPUMikhvxe6iVhOgx7B
fj0dHLUULy9u00hletADI/whRGF2/6NkM2AZDc+R4VPGONoB4ZXNJq4ozJPth+UlTsx/J6nQHLFa
7raTbo7YO09bXrmrJ+QbZZo9NmsoOc7DpdxYHydtNy+ufKgyPYhpt/DFqKeaO58hm/sNaZH4ewWu
ydwhc6+tYGMCrmGxzifCni1brwQwG20UdUyjrRwbEHBb7njOzYv79h8uVKRXHIkZzEZbajxCGi2i
huGFt9GI35KpPQLDC4EoH3hPXe3pBp4CpNHieFBDII0WgdcaAsMLgcDwQmB4ITC8EAgMLwSGV/0C
V6BieNUAliYN0MVdpTi7Jai0CAyvMtCum879+vS6OXAp0niqMLw2j5yqQZ/6KOfR6v2BvLapJM8j
OayJjLTtmqTqABlZVtvxxGF4lYM8JQCNf4cnpF15ieW1HeV5bRunmMTBc7P877SLphNbAuhP5E8s
4IkrAVytGp5auURIynN82aAbxeY0yJfZgnq6EaRILh6HN/YHltrjAs265TnWAVj2UfeukUfN9alU
atXbAy+UzGSCDpdnob9zGk8cDo7lQNpHfu0LZR4d8ki9DF5G2itBfpts2hbPa3fiicPwKgf/m8uA
letwkyhTqB2gx32JJGg8I+3KL0cPko2WMV7P4InD8CoHnSdultpOzLIcuAJzlpwLMM0uqB2T7EP8
7k46x4jfpPRfwBOHU/vtAS6GDtJocTF0rU4tAgdHBIYXAsMLgcDwQmB4ITC8EAgMLwSGFwLDC1EO
spdZv74awPBCYO+FwPBCICLAFRN1Nvd6LwBXTGzDua0wPLd6uddBAzg4InDuhcDwQiBwao+4HPc5
2Hshagi8c6z+JcvvHrP0d7l3YZ4O225K1b9b0yuz7d/t6WV7wKt8r0sZxfCqenTxk8z+lx1d7hej
i73yVV3oldr21bNQrgfZyJGWNIqDYz1AD/YJlcZ0la6LqlrD3qvGHVkl42oFqtno89zN29bL9kAv
+4AxvGrVIWXp/2zZN+bu2Ei2m1UFT7NC22vaqciDYjoYXrUc8MTMZJNjZAWq+pZtb9WD4jo496qP
sTG7xaFt6+OyvvXZ3FodDK86isTKV1tUa51Gtdd74FP76odK8ClBeac38NRps6pho1toQN+M88We
exXRwVTtiFpeaTg4ImoIDC8EhhcCwwuBwPBCbB+aInfHCMTWoRcJL3xEgagOsjg4InDuhcDwQiAw
vBAYXoj3FprWn/nvvHtK9L3uwyvap63s4CNa3km+N4R3V3FwRCAwvBAYXojf3vDKllm7Ri6b9Usv
0981s0WNZ3fE8Xi+l3Kpnk99tYhoG72OYKfdCtXh8eg78NRvfnDMZsWV5F0ZWfZP1ASvOC6ZjVxJ
QsyX3tZuzDUePBp3k63r4+G2IOR/vZ/6Tfdexd5EkNXDNcF9960WHsEy/OKLbY8v3f+/1hnf1/o8
HmonZLzeT32Fg6OeFf8i/a6+pk9e0zfrl7W/1ova1sPb+jqebOTMr3Wwfk99FV8CoAdeUrXx6dKz
dTETW2feWy/HUwbDtm5PfVN1zwO9ejZ4NUE28JKyyx9fesinHXs89epqpc+9dPYeFb2SJxeBm4Jt
O/vZNQNHdoOnFvV6PNmtPDTa9lPftMkD00v3rH4Nj7uwpJ71KnnNtg6OEWtBZ+gn4VPdH09RP+v5
1AdeAuBf3VHu9spOWnUQ/ZP2TvI9+idtfaOHWXV6HHqJLwNR398b7LBFOsXDa2UHfwXLO9j3jVbg
7Lj1X03viaNA3+sUuGICgeGFwPBCIDC8EBheCAwvBGJ9BB9M4BuYELULL3z/EgIHRwSGFwKB4YXA
8EJgeCEQGF4IDC8EAoHYGP8Pq1nPDwD45U4AAAAASUVORK5CYII=
</FILE>
</FIGURE>
<FIGURE FILENAME="Risk of bias summary.png" FILE_TYPE="PNG" ID="FIG-02" MODIFIED="2023-10-07 17:05:31 +0800" MODIFIED_BY="[Empty name]" NO="2" SHORT_VERSION_FIGURE="YES" TYPE="QUALITY_TABLE_PLOT">
<CAPTION>
<P>Risk of bias summary: review authors' judgements about each risk of bias item for each included study.</P>
</CAPTION>
<FILE>iVBORw0KGgoAAAANSUhEUgAAAU8AAAInCAIAAACX4EwPAAAbb0lEQVR42u3dsY4USbbG8ZKQRhgY
GDwBz4CFWhhXYPFOYLYxEmPyFohHWDG75jAWHmLpXm23MUYD3u6C8lZvX+3t7c7MysrKiIwT8ftU
GkFR83V2VPzjnIiMjLPZEFE76oiodqGdCO1EhHYiQjsRoZ2I0E5EaCcitBMR2okI7ZSg39iLiXaq
vsdMeZPQTrG7y+x/JbQTEdopQpDXf9BOraAuh0c7oZ3QTmgntFO4fgN1tBMR2okI7RSy39g8i3aq
vtNc/4P+g3ZqhXbAo53QTminuoDXf9BORGgnIrRTiAReKUG0ExHaiQjtFLvfSOPRTi3M3sffIbQT
2gntFBZ4/QftVP903dQd7USEdiJCOxGhnYjQTkRop0z9xklVaKfqO83QHwjthHZCO6Gd0E4h5u36
D9qJCO1EhHaKOHU3aUc7tYI64NFOaCe0U039xpo82okI7USEdoqcyetCaKdqO41GQDuhfeGsQWuj
nSoEvrcr6p9op7Im7Yd3oXEHXRTtRIR2ij9H0DPRToUm84ujLodHO5UVfpcFEu1op6JpX5BJtKOd
WqH9xnRdz0Q7lQW8/oN2IkI70c4eafMs2qluJtOt9hPa6SAmky4HpP5ZaKf14yTa0Y72alt/yptt
Aq9nor2JfLjwL8VaGtrJOEVop4py10RHWXRpnpwntJeIeqDIqc+gnZqgXQRGOzUU27MNJXoI2iv8
DqTxnQpzaKd2gEc72qmhebvK8GhvCx6NYOqO9ppTYk99Edrbor2Ls1An/KKd6qfdWhraaQHgg96B
04XQTpUPT2hHOzXTbxLM263Jo73aCBnrnlPqa9MV0U7FjVBoRzs1l8Mn3UtHaDcHrjaft5cO7fXn
xrGCmw6DdmqFdsCjnRYgJ+K22cXn7dJ4tFc+XdfFO/t20E5oJ7TT+onJskCiHe1UaARO8dyeSQ3a
qRXaCe2EdkJ7RXPgWNvplr1glaHQ3lCcJEI72ptuDe2DdsBXmMnba4T25ibtLZ9CqSuineTbhHYq
APjFz6UziKC9lWQ+6OxjkYuXNaBdVqw1WhxV0a5/l3W1i195CiZ7rRrs+WgXzSonJ8MIhXaqmUlZ
MdpJNFtsHOmSrfabtxMVNE4t/nSd5/bQvn7PzlOJIdxJ9WhHO1Xev9GO9rbm2I3379TVY5tFHe0F
desUy/KL0+5JNbTTkrG95WhmZyHaSaaT5EegndYMaFG+i2znyS/unLoEPdppndw10IpAtna2Jo/2
CmlPF83yVI8IdM1op5kRuPz+HfSuuJ2zaK8/awhUv0kERju1Es3QjvZWMnmdu1OFBu3y7cKZ1IXQ
TuvQnjqa6TBop1Zie4orzL+XDu1Uw0w1KPC3nZPu0jNvJ+PIzDhcOJNoR3sTc4RA/Tv1PuLGlx7Q
XkrgDRQnY+UjnslHe3PhPcU5MO7AoZ2ayxpSe+qiaK8Nzi7sCTMLtsOUNwntsZPt6EdKFTtvj7jW
gHa0Fz1TaDlaRslH0I72dpczWltrQLs8sK1RVU/TEKJZ5SNU6pO8C8/h0S6aLeYcYkdQulsJUeZi
aC9r6h7rtOYFf1aGPQJO4EV7QaiHi2YZYnvj3yDa0b5yNOusLPa1RvkDlm9LZCiyRxqh0C4yNDL2
BZp9oJ1KjJOJUpJmVxYz5CNobyKOpdjpFauiSxTaA9WTRHspOfz4m43QHnFl0Zo8FdQLY8X2uDka
2qnaeTvUU69ioJ1aGaGWGkdUhkI7LTlHaDArRjsVRGPqFa9YtCfa2x8ra0A7HbocUPgTJk6YRnvR
8BQbzfK3RvmzD7TTmr1QNKtjhEI72ouIZoFOxc5f39q8nepJMlPvnI2Vj6CdDsq6U3TEEHtF42Y6
IcZutDeUMoTYJx8ohwq3PoJ2tC/Q0csPwtYs0V5iMh/COefURg9BuwjcRGtoZ7Sjvc58xO4DtKP9
0I7eJT5eJuLZNTJ5qjBOhnjCZCQOR7xmNV5pnawh9elx5e+lSw1kb2uo8Uo10B5xJpx//Q/t1NMn
1EsYGqSCVo9FO9H6s4+coyraaWpkQPvis4/CAy/aG2j6BJl83DvM2Wjv7K6hEmK7Bkl6E6Hlp3TR
Tk1kDV3A2nVobwKhxZ0X75SB7rfLztBe6Ey18b10KSJw6uqagYBHe1m0dzHPnCj8mlNX1zRvp2pp
72LWS/XYPNrLAr7x0yzcJ0M7NdcjQ6CuMhQdOgeOFCWcJyW2UyHAu8O8ytcnttPUIOkc6EBVaJww
TWXFnNSnWQS65jyn4sjkqR7aQ+cjGU7pQzutkLsGWt/OTHubwKO95ny7goWMljMdtKP90FCTaLto
rKa2l47qie2pd4YnmgMT2uWurWTFXcY9Ag3uwEc7lTUHTjGvSXpX3O4aagj4oM/kh8ga0F55Ju/M
2S7UHQq00/oxJ/TYl6JxVOlAe7W0O6l+JGtwB44qAV7F8jrmCGivf9Le4NMaQ1g6AwvthMkSr7n8
cRbtbSUOhTNpTR7trTDZBXkwC+0jTS2TpzXJCXTNXYI7cBn20kVZE0V7tbSnBj7c4rZqVmivOba7
Axdxdo32Jubt4R4UT0FOxGdXopyciXYqaw58/Q+e/0U7rRxzgq7/uWa0FxotkeOa0V4n8CNdp8xe
mPR5sus/IuKQbd5OU7PipRLvoLViCO1oLyjm6DBBWwPtheaBIYoZB23nLsFqP9qpieEpRBeyiwnt
zWEp33aaBdrNJyvPt4PW5EE7rU97uCfnuzRrlklr8qCd1gc+Q3XkcM+3u99Oa+aunbNrCO1lhl+n
WaSOk9Ys0Y72Qy876FO6YjvVQ7surinQXu68PWm5okBB2IZftFMTI1S4cSRQWR600wJMRqy7nMi8
5LsJaC8LnihnKqdjKfUegWxjH9opKzmBRqi483a0U820p8sdUh+An7N+O9ppal8pPE5GnF0T2uvP
Gso/5xzwaKclae+We8Yzc001ORTaq83kPWESa33EuXRURF+JeFoz2tGO9nIvO1b9phSX7RRKqhb4
nHGy/Hm7UyipiL6SrQ5cCNoJ7fWnDIHOnEA72qk42rMlOyWvNaS+H4n2mpP5zomOAdcaxHaqM98O
F82sNaBdvh0Dy8Lv7aV+shjtaBcnS28NmTzliznp4mTcczLspUN7KylxoP4dMd+2l47Q3kS+bd5O
RfSVPHOEECMUob2hEFT4CJVhRUBlKLQDvsXfPcRze2jX4w8KaJo3wyqGeTvlBrKauitoRzutRnu2
8y1DpDlop5qBz7n/r/Hn9tBeeSafdJUb7TqbBi0lAoc79T31qU8NRmC0N5Rs+zrCtbNMnvTCJtrZ
Kh2tz2TQcSRca6CdRLO2RqgQEzG0o12cXHIQKXnqhPaCuksXZ/92omhmzRLtTUTgWCdVpYtmVhbR
jnZqMTtDO9pXzrcp6HiN9uISY3PgWBEY7VRQzFmQ9rj74dMxiXaqM2tINzXN9vBsoBqYaK984hd3
Qb5k585qKNpLQz1KLwyazwc9I2jBSIB2tFOhwC/eN9CO9rJmqhGfioky+0B7KeTEQj0dOYs7h6vE
inZapqM3SHvo+dGykQDtJpNN0E5oR3sr8/Yuzm52tFND6WuIOXDEuRjaG5q0qzDXJd5L16XcgW/e
XieW2iQQ7YGcdS/JdqOjaoPjCNprpl3KUMEc4fpXKZMH/FTbpLvHyn8wxqiK9mrn7alPax4JbkU5
x91Lh3aBvYjY3vtOitMyohz2luK7W3yEQrt5O9qXbGqxnVYDPuc4ku6E6UBnV5cMFNqLm7T7OmLN
a5LG9mU7hu5Vbc82jmRbxYhyVwXttExKEsI51uwJ7fWTEyKahVvCSHEfLkMOtewIhfYKM8zUd5jj
niofN3VyBw7tq5ED+AzfYKpBBHX6yoGRp3DnFCsC4Xbpob3aeXvnWVrJCNpb698tn81kRQDtLdLe
LbezNUXumnl9O91QUvIFo72s2a/KZzkbPBGTxQKP9rKSzMW/3etfs0bO41zsmiXai+uFAY5DSJPJ
B90j0DnNgqqkPWc+ktS56bkM6soJmOWTE7QyVMT7kcueXY12WUMTzoGYvP27O3OW1iQnYmWo1O3s
hGmak2Q2S07EGRPaaX4EpqDzmqQ1p5xdg/b685Eoe2DcgaOVgQ+9BTXQKkawMRpy5QTJiCvnITKd
iKsY9tJREbmrqU24/X9oR3tZ+Yhn8tHeVjLfcu6aB55AmTzaK+yCzpwIPa9Zdi+dUyiboL0r/hm4
LuZpFkHvt8vk0b5OZKhsxlT+eK16ROXA+y6M1zJ5KjE8tnxac86sQSZPMvlDm6XRFkDIuv0v6YhO
QVt18bEJ7UX0v+sr0km7zrIjVKKtNV2Ccujpii7fWHYp+SYC2kuhPWl3TNEFFy8/msg56TQ4Q2ss
+CugvaDYngjyDAWGy6c93R4BtNOatKdbCAgd27N9g2gnsR3t5u0N057hPlmGZ9QKv9+etJ1vWBX+
UBPa2xpctIM+oBMQoZ2I0E5EaCcitBMR2mtuXKK8Qvs6tHPmXI4z2tHOGe2kr3BGO+mFnNFOeiFn
tKOdM2e0t0z7xb8ujk+Oj34/uv/n+5s/be79eu/Rb49e/vXlH//840DnHz8uvnw5Pj8/Oj29//nz
5uTk3tnZo4uLlz9+HOr8r4uLk+Pj34+O/nz//p82m1/v3fvt0aO/vnz5zz/KdU7XzrGc0b4a7a//
/vrBXx5sv8jbr+0X/Mvffpnt/O3b69PTB1vIb7+28H/9Ot/5769f/+XBg75L3mwR/dsvJTqna+dw
zmhfh/btIN37XV5/bT8zw3kbwHs5v/7afmaG8zbM7rrkzfYzRTmna+eIzmhfgfbtyL3z67x6DY3i
Q87bqL4T9avXUIQfct7G3mmXvBmKw/md07VzRGe0r0D7dj42lKT1pm3n/zif6Lydq19P4N+92zx5
srl79/L1/Pnm/fubKf3371OdtzPqoTS7N/H+x/n6zunaOaJzVtqTnsR0yCeH6jf0XmfvOyO/VO+b
xyfHE7/OkZyt1/nLl+PrPD98eHlVb99u3ry5/MPjx5Py+V7nk+PjfS65P+vO7JyunSM656Y90e2H
Q2jvPTlw5GjBfQ8G7P3Xo9+Per65K/V9o49+ezTR+fz8qDdp//jx0vunn26+f3Y21fn3o6O9mPzt
0frO6do5onMptN+OjbcLpwyF351WQ58cucKRIWDfMav3A1c3VKZ/o/d+vTfR+epm243Xhw+bp08v
vV+9uvlPJydTna9uifW+/ue/s7arN3+9t75zunaO6FwE7UNoDf15/JMj/jt/zZ2xvfev43OT/vS+
97u83a+vvSY69wb2Z88uLV+86F+rm+i8V/i9eq3unK6dIzoXN2+fkkvvBHLfT078iVMylDJj+507
l8afPvWgvkhs730tEtsPdBbbi87kD6d9utUitE9ZAixh3j70Mm83by8ik59B+7wsYK+IvQjt2dbk
r15Xmr7Hxpq8NfnktM+L7UOz+unz9okL9Qtm8tnut4/T7n67++0rzNtvr5lPyatH1uSnvDl+VTPu
t+91d9BeujzO9tKtQ3ubsk9+dWf75NG+Pu1Xo3j/Guy/k7SfT3+e7fzvZ+DuDz8DN995G4eHVtG3
75/+XKJzunYO54z21Wjvhp9h7p2P7eU89Hx771x9L+ehp9B7Z9SFOKdr51jOaF+Tds6cczqjHe2c
0U76Cme0k17IGe2kF3JGO9o5c0Z73bQTqfEqtnPmLLajnTNntKOdM2e0o50zZ7SjnTNntKOdM9op
3zearhJrxBqv6a5ZjVe0r0x7ukqsEWu8prtmNV7RvjLt6U6YiXh2TbprdnYN2lemPd3pcRHPpUt3
zc6lQ/vKtKerxBqxxmu6a3bm7Aq0H24+o6LTXuYTa7zuVQ125JLSVWKNWOM13TU7Tx7tg84pSlNk
rsQascZrumtWK2Zl2qeUbRoq+TrkcOO4+H3D7yEMz6M9XSXWiDVe012zOnBr0t5bs3nnO9MD7Hg1
2O6wis4L0p6uEmvEGq/prlmN17Jo7wbqok9J0WeAfXjVx70+2WWvxBqxxmu6axbbV6Z9qAbrXnVa
h/51euHXdWlPV4k1Yo3XdNds3p6J9p1rWkMJ/IGZ/Ixkuzugxus82tNVYo1Y4zXdNVuTL4X2KVVc
R3ieHtsXrPG6VzXY6XeYF6zEGrHGa7prdr89Xya/1y3r258Zwfj2v46s8HUL1XjdtxrseLvbS5fn
mu2lyz1vz3BDvljZJ7/6NdsnXxDtdW/aXasSa8Qar+muWY3XgmJ7s7R3KSuxRqzxmu6a1XhFe+DM
hTNntKOdM2e0o50z2tGOds5oJ32FM9pJL+SMduppXCI1XsV2zpzFdrRz5ox2tHPmjHa0c+aMdrRz
5ox2tHNGO+X5RiPWHk1X41Ul1tTOaF+N9oi1R9PVeFWJNYMz2tehPeLJJ+nOrnHCTB5ntK9Ae8RT
zdKdS+f0uDzOaF+B9ognlqY7c9bJsHmc96B9/HDlApcl97qG6aXjRk6tnf4LRjyNPN158k59z+M8
n/alKF2d9n3PvV+kekTESiPpasWo6JLHeSbtS5U6H/9rN7kmZDehPuzhNV57T6SfkRN1MauIpavx
qlpbHuc5tE8JbjPenPi/zBgLhurJ7Uv7yF/3zeQjVghNV+NVJdY8znvTPoOWiePCvv/L7f/OQHdK
8jKxrM1emXxlsf3AGq8icImxfUpxpZFMfqTA6/RMfiftO3/E4rSbt5u3tzJvn97dp8Mwff68V33Y
rpgar9bkrZyHXJPfOT1eqlTz4fVhpwOZmnb3290Vj3q/fajE6pSF+vE1+W5a/dbxz+8sybxX5dZF
7rd39tLFbw176WiPdrdPPnpr2CdPU9u9i1l7NF2NV5VYMzijfTXau5i1R9PVeFWJNbUz2teknTPn
nM5oRztntJO+whntpBdyRjvphZzRjnbOnNFeN+1EaryK7Zw5i+1o58wZ7WjnzBntaOfMGe1o58wZ
7WjnjHbK942mqxD648fFly/H5+dHp6f3P3/enJzcOzt7dHHx8scPNV7VeKXstKerEPrt2+vT0wdb
yG+/tvB//arGqxqvlJH2dOeTbAN4L+fXX9vPzHB2dk10Z7SvQHu6s8e2UX0n6levoQjvXLpandG+
Au3pzhXdztWvJ/Dv3m2ePNncvXv5ev588/79zZT++3dnzjpzdiUwpmz0XXxtc3Ydu5E3x68t3Znh
X74cX+f54cPLC3v7dvPmzeUfHj+elM87T75K5+JoX5DhGT/0kPPwuzJqxZyfH/Um7R8/Xnr/9NPN
98/O1IpRK6Yk2m+fDz9UTGKoBuPEfGEGw/NoT1fr6+pm243Xhw+bp08vvV+9uvlPJydqvKoDVxjt
M0rK7FsHLift6ep49gb2Z88uLV+86F+rm+isxmt05xjz9p1T4gPZG/9/p9eNKja237lzafzpUw/q
i8R2NV7F9sVuVg2l5dNpn/iUfzba88/bh17m7ebt5dJ+SOnIroEarzfW5K9eV5q+x8aavDX5smif
HtuHCsUuEr1Lq/F64377OO3ut7vfHiOT32ve3lsodudiwdA7E6vBjv9S9tLlaQ3OhdK++DBR+LXZ
J5+nNTjXQ3vhV75WhdB/PwN3f/gZODVe1Xil7INRugqhQ8+3987V93JW4zWuM9pDph6cOaMd7Zw5
ox3tnNGOdrRzRjvpK5zRTnohZ7RTT+MSqfEqtnPmLLajnTNntKOdM2e0o50zZ7SjnTNntKOdM9op
zzeqxmue1uCM9pVpV+M1T2twRvvKtDu7Jk9rcEb7yrQ7ly5Pa3BG+8q0q/GapzU4l0t70Bqv3eQS
NP+RGq95WoNz0bQvyPCMHzqvCsX0EjT/kRqveVqDczzay6/xui/tarzmaQ3OIWkvtsbrvExejdc8
rcE53ry95Bqv82hX41UEFtvj1XidR7sar2bX5u3xarwWviavxivnGmgvpMbrPNrVeHVXvHO/fXom
3xVT43UG7Z29dLlag3OhtC8+TBR+bfbJ52kNzvXQrsbrUIRX45VzhbE99GCkxmue1uCM9sCpB2fO
aEc7Z85oRztntKMd7ZzRTvoKZ7STXsgZ7dTTuERqvIrtnDmL7WjnzBntaOfMGe1o58wZ7WjnzBnt
aOeMdsrzjUasPRqxxqu6tGhfmfaItUcj1nhVlxbtK9Me8eSTiGfXOG8H7SvTHvFUs4jn0jlLD+0r
0x7xxNKIZ846Jzcr7RMLLex7SPuyC54HlnMd35xczWnkEc+TdwZ+K7TPuMJ55Vwn1pa7roiVRiLW
ilHfpiDae495H3nzNoTTC7/uReZ4Adm9hqRqqohFrPGqLm0ptO+s+rKTveklYhahfeiv488YVlMh
NGKNV3Vpi6O9O6Bw+pQPTKR9YjWo6RXj2ontxdZ4VZc2JO0jdV13fiAp7fNWH8zbXXNb8/bptO87
Lsyg/cAar/vSbk3eNXdV1nidgmXSyfyCNV6XyuTdb3fNXa01XkfuXe+1Jj8ybx//wCI1Xnfeb9/r
tr+9dK7ZXrqEk4jSLsM+edec37lC2sv5deqrPRqxxqu6tJXH9ijjTsTaoxFrvKpLi/bAWQZnzmhH
O2fOaEc7Z7SjHe2c0U76Cme0k17IGe3U07hEaryK7Zw5i+1o58wZ7WjnzBntaOfMGe1o58wZ7Wjn
jHbK843++HHx5cvx+fnR6en9z583Jyf3zs4eXVy8/PHjj2Kd1UuN64z21Wj/9u316emDLYq3X1tE
v379pUBn9VJDO6N9Hdq3YbaXxuuv7WeKcnYOTHRntK9A+zb27gTy6jUUh/M7O+MtujPaV6B9O6O+
nma/e7d58mRz9+7l6/nzzfv3NxPv79/PV3d2fmt056i0Tz/1eUorLFXjdfpP/PLl+Dp1Dx9e/u9v
327evLn8w+PHk7LuzM7OZo/uXAPtvcdRH2LV7VPjdd558ufnR72p9cePl/4//XTz/bOzR6s7q7sS
3blC2qdUht1pO6/G63Tar26J3Xh9+LB5+vTyal+9uvlPJyf3VndWLzW6c+B5+xCE0+tJ7Uv7zr9O
p703/D57dvktvHjRv6K2urN6qdGdw9M+PcjvNaWfQfv0slNDEfjOnUuHT596gDwwti/irF6q2F40
7Tsrwx5Oezdadmrf2fXQ6/B5++HO5u3m7TFi+85WyFzj9cbK+dXrStN3wmR2tiZvTb6sW9nTyzzP
81lq3n7jrvg4k4fcb1/Q2f326M410z5xTX6tGq/20l2XHW95nDt76TIPSf8/itsnf012s+dxRvs6
tHf/96Ta/eEn1X4u0Fm91NDOaF+N9m74KfTeGXUhzuqlxnVG+5q0c+ac0xntaOeMdtJXOKOd9ELO
aCe9kDPa0c6ZM9rrpp1IjVciWin8aAgitBMR2okI7USEdiJCOxGhnYiWpJ2IWtD/AoeMvCwvg5tO
AAAAAElFTkSuQmCC
</FILE>
</FIGURE>
</FIGURES>
<FEEDBACK/>
<APPENDICES/>
<EXTENSIONS/>
</COCHRANE_REVIEW>
